# Supplementary material for: Cancer testis antigens: Emerging therapeutic targets leveraging genomic instability in cancer
Source: Mol Ther Oncol. 2024 Jan 26;32(1):200768. doi: 10.1016/j.omton.2024.200768 (PMC10876628; doi:10.1016/j.omton.2024.200768)
Supplement: Table S1. Expression and prognostic connotation of genomic integrity-regulatory CTAs, related to Figure 1 [file mmc2.xlsx]

## Sheet: Sheet1
Table S1. Expression and prognostic connotation of genomic integrity-regulatory CTAs, related to Figure 1.
CTA	Cancer type	Prognostic connotation	Genomic integrity-regulatory function	Supplemental References
ACRBP/ OY-TES-1/CT23	Breast, bladder, colon, hepatocellular, lung, ovarian, glioma	Reduced survival and earlier relapse in ovarian cancer	Chromosome segregation	S1-S7
ATAD2/ANCCA/CT137	Breast, lung, colorectal, hepatocellular, gastric, oral, ovarian, cervical, endometrial	Correlates with disease severity, poor overall and disease-free survival	DNA damage repair, DNA replication	S8-S23
BAP31/BCAP31	Cervical, colorectal, hepatocellular, ovarian, gastric	Poor prognosis in cervical, breast and non-small cell lung cancer, better prognosis in colorectal and hepatocellular cancer	DNA damage repair, G0/G1-S cell cycle transition	S24-S39
BORIS/CTCFL/ CT27	Lung, breast, cervical	Associated with poor prognosis in hepatocellular cancer and oesophageal cancer	DNA damage repair	S40-S46
CASC5/KNL1/ KIAA1570/CT29	Papillary renal cell carcinoma, lung, pancreatic, thymoma, bladder	Advanced disease, poor overall survival in lung cancer	Chromosome segregation	S47-S51
CCDC110/ KM-HN-1/CT52	Oesophageal, breast, colon, melanoma, hepatocellular, gastric, pancreatic	TBD	Chromosome segregation	S52-S54
CEP55/URCC6/ CT111	Endometrial, bladder, colorectal, non-small cell lung, hepatocellular, renal cell carcinoma, cervical, oesophageal squamous cell carcinoma, breast	General association with poor prognosis	DNA replication, cytokinesis	S55-S69
CT45/CT45A1	Ovarian, lung, breast, endometrial	Indicator of poor prognosis	DNA damage repair	S70-S73
FMR1NB/ NY-SAR-35/CT37	Sarcoma, melanoma, oesophageal cancer, lung cancer, breast cancer, glioma	Advanced grade and poor prognosis in glioma	Chromosome segregation	S74-S80
HORMAD1/ NOHMA/CT46	Gastric, lung, breast, ovarian	Worse overall survival	DNA damage repair	S81-S93
LDHC/LDHX/ LDH3/CT32	Lung, hepatocellular, breast, melanoma	Associated with poor prognosis except in head and neck squamous cell carcinoma and cervical squamous cell carcinoma and endocervical adenocarcinoma	DNA damage repair, chromosome segregation	S94-S106
MAGE-A4/CT1.4	lunger, breast, hepatocellular, esophageal, ovarian, bladder, melanoma, head and neck and others	Poor survival except for breast cancer and salivary gland carcinoma	DNA damage repair	S107-S156
MAGE-C2/ HCA587/ CT10	Melanoma, breast, lung, hepatocellular, multiple myeloma, esophageal and others	Associated with features of advanced disease and poor prognosis	DNA damage repair, G0/G1-S cell cycle transition	S71, S114, S115, S146, S151, S157-S188
MEIOB/SPGF22	Breast, lung, thyroid, bladder, uterine corpus endometrial	Poor survival in triple negative breast cancer	DNA damage repair	S189-S191
MPHOSPH1/ KIF20B/KRMP1/CT90	Testicular germ cell, bladder, pancreatic, hepatocellular, colorectal, oral, renal cell carcinoma and breast	Poor prognosis	Cytokinesis	S16, S192-S200
Mps1/TTK/CT96	Glioma and glioblastoma, pancreatic, prostate, hepatocellular, lung, neuroblastoma, colon and others	General association with poor prognosis, except for triple negative breast cancer	Chromosome segregation	S201-S238
NXF2/TAPL2/CT39	Oesophageal, head and neck, seminomas, breast	TBD	Chromosome segregation	S71, S75, S161, S239-S241
OIP5/MIS18B/ CT86	Breast, hepatocellular, glioblastoma, bladder, lung, ovarian, and others	Poor survival, glioblastoma conflicting data	DNA damage repair, G0/G1-S cell cycle transition, chromosomal segregation	S242-S250
PAGE4/ GAGEC1/ CT16.7	prostate, colorectal	Favourable prognosis in prostate cancer	DNA damage repair	S226, S251-S256
PBK/TOPK/CT84	Haematological malignancies, breast, prostate, lung, oesophageal, glioblastoma, and others	Poor prognosis except in colon cancer, cholangiocarcinoma and oral squamous cell carcinoma	G0/G1-S cell cycle transition, chromosome segregation, cytokinesis	S59, S257-S306
PRDM9/ PFM6	Head and neck, bladder, hepatocellular, ovarian	TBD	DNA damage repair	S307-S310
SPAG9/ JIP-4/CT89	Breast, hepatocellular, thyroid, chronic myeloid leukemia, gastric, prostate, endometrial and others	Generally associated with poor prognosis except in clear-cell renal cell carcinoma	G0/G1-S cell cycle transition	S311-S332
SPO11/CT35	Cutaneous T-cell lymphoma, colorectal, melanoma, cervical	Multi-gene signature associated with worse prognosis in metastatic colorectal cancer	DNA damage repair	S333-S339
SSX2/ HOM-MEL-40/ CT5.2a	Melanoma, colon, prostate, hepatocellular, breast, sarcomas, multiple myeloma and others	TBD	G0/G1-S cell cycle transition, DNA replication	S340-S348
SYCP3/SCP3	Cervical, acute lymphoblastic leukemia, non-small cell lung, ovarian, astrocytoma and others	Shorter overall survival	DNA damage repair	S349-S359
TEX12	Breast, ovarian, stomach, hepatocellular, glioblastoma, myeloid leukemia	Multi-gene signature of worse overall survival and response to immunotherapy in cervical squamous cell carcinoma	DNA damage repair, chromosome segregation	S360-S361
TEX15/SPGF25/CT42	prostate, breast	TBD	Chromosome segregation	S362-S365
TFDP3/DP4/ HCA661/CT30	Prostate, pancreatic, breast cancer, hepatocellular, gastric	Worse survival in gastric adenocarcinoma	G0/G1-S cell cycle transition	S366-S373
TBD, to be determined
